# Supplementary material for: Identification of a 7‐microRNA signature in plasma as promising biomarker for nasopharyngeal carcinoma detection
Source: Cancer Med. 2019 Dec 19;9(3):1230–41. doi: 10.1002/cam4.2676 (PMC6997065; doi:10.1002/cam4.2676)
Supplement: Supplementary file 1 [file CAM4-9-1230-s001.xlsx]

## Sheet: sheet1
Table S2. Predictive probabililty of subjects in the logistic regression model
Subject Number	Probaility (PRE)
NPC-1	0.59543
NPC-2	0.61728
NPC-3	0.65352
NPC-4	0.79174
NPC-5	0.32615
NPC-6	0.51204
NPC-7	0.50514
NPC-8	0.42844
NPC-9	0.43537
NPC-10	0.48351
NPC-11	0.37329
NPC-12	0.45814
NPC-13	0.40909
NPC-14	0.4473
NPC-15	0.41384
NPC-16	0.47446
NPC-17	0.40643
NPC-18	0.4974
NPC-19	0.45491
NPC-20	0.45652
NPC-21	0.38408
NPC-22	0.45187
NPC-23	0.43636
NPC-24	0.45358
NPC-25	0.46456
NPC-26	0.44423
NPC-27	0.65045
NPC-28	0.49595
NPC-29	0.89806
NPC-30	0.72872
NPC-31	0.59844
NPC-32	0.87505
NPC-33	0.95302
NPC-34	0.37741
NPC-35	0.59099
NPC-36	0.99795
NPC-37	0.97841
NPC-38	0.62809
NPC-39	0.74518
NPC-40	0.94497
NPC-41	0.72767
NPC-42	0.6692
NPC-43	0.99997
NPC-44	0.90969
NPC-45	0.6951
NPC-46	0.99739
NPC-47	0.62653
NPC-48	0.99613
NPC-49	0.7485
NPC-50	0.7483
NPC-51	0.79728
NPC-52	0.63063
NPC-53	1
NPC-54	0.99996
NPC-55	0.99988
NPC-56	0.97915
NPC-57	1
NPC-58	0.99999
NPC-59	1
NPC-60	1
NPC-61	0.99994
NPC-62	1
NPC-63	1
NPC-64	0.99932
NPC-65	0.67858
NPC-66	0.76079
NPC-67	0.99737
NPC-68	0.75403
NPC-69	0.83892
NPC-70	0.83461
NPC-71	0.7688
NPC-72	0.71049
NPC-73	0.99599
NPC-74	0.872
NPC-75	0.30077
NPC-76	0.37009
NPC-77	0.70721
NPC-78	0.31502
NPC-79	0.5422
NPC-80	0.99768
NPC-81	0.52287
NPC-82	0.8815
NPC-83	0.35059
NPC-84	0.45712
NPC-85	0.36463
NPC-86	0.588
NPC-87	0.97098
NPC-88	0.4785
NPC-89	0.69329
NPC-90	0.92759
NPC-91	0.66903
NPC-92	0.6649
NPC-93	0.90647
NPC-94	0.97049
NPC-95	0.55356
NPC-96	0.61251
NPC-97	0.78517
NPC-98	0.6847
NPC-99	0.64829
NPC-100	0.77959
NPC-101	0.99561
NPC-102	0.33954
NPC-103	0.48154
NPC-104	0.92056
NPC-105	0.46629
NPC-106	0.40343
NPC-107	0.85545
NPC-108	0.81246
NPC-109	0.94184
NPC-110	0.49113
NPC-111	0.84118
NPC-112	0.97719
NPC-113	0.96142
NPC-114	0.55555
NPC-115	0.32863
NPC-116	0.84112
NPC-117	0.97845
NPC-118	0.7877
NPC-119	0.87027
NPC-120	0.85119
NPC-121	0.99147
NPC-122	0.96817
NPC-123	0.54962
NPC-124	0.99964
NPC-125	0.94039
NPC-126	0.99651
NPC-127	0.42449
NPC-128	0.80895
NPC-129	0.98951
NPC-130	0.42467
NPC-131	0.41665
NPC-132	0.66111
NPC-133	0.49851
NPC-134	0.3539
NPC-135	0.68281
NPC-136	0.52453
NPC-137	0.59512
NPC-138	0.33392
NPC-139	0.4241
NPC-140	0.30872
NPC-141	0.48073
NPC-142	0.30637
NPC-143	0.56504
NPC-144	0.30089
NPC-145	0.35621
NPC-146	0.87025
NPC-147	0.551
NPC-148	0.32362
NPC-149	0.43311
NPC-150	0.35684
NPC-151	0.77201
NPC-152	0.45921
NPC-153	0.46329
NPC-154	0.54369
NPC-155	0.79195
NPC-156	0.64084
NPC-157	0.4816
NPC-158	0.91163
NPC-159	0.69589
NPC-160	0.50541
NPC-161	0.37168
NPC-162	0.43066
NPC-163	0.68603
NPC-164	0.64189
NPC-165	0.38263
NPC-166	0.41857
NPC-167	0.63336
NPC-168	0.34659
NPC-169	0.34625
NPC-170	0.41452
NPC-171	0.52474
NPC-172	0.55309
NPC-173	0.46808
NPC-174	0.63051
NPC-175	0.73863
NPC-176	0.38219
NPC-177	0.5086
NPC-178	0.33319
NPC-179	0.32739
NPC-180	0.37687
NPC-181	0.34516
NPC-182	0.31759
NPC-183	0.30953
NPC-184	0.35264
NPC-185	0.3586
NPC-186	0.29743
NPC-187	0.29857
NPC-188	0.36048
NPC-189	0.30389
NPC-190	0.31547
NPC-191	0.38253
NPC-192	0.36287
NPC-193	0.45232
NPC-194	0.40331
NPC-195	0.324
NPC-196	0.38008
NPC-197	0.3342
NPC-198	0.39869
NPC-199	0.32655
NPC-200	0.348
NC-1	0.30812
NC-2	0.36072
NC-3	0.38601
NC-4	0.32087
NC-5	0.30842
NC-6	0.32856
NC-7	0.34074
NC-8	0.44856
NC-9	0.32013
NC-10	0.30254
NC-11	0.30996
NC-12	0.39648
NC-13	0.32623
NC-14	0.29752
NC-15	0.33311
NC-16	0.30515
NC-17	0.41054
NC-18	0.39512
NC-19	0.30829
NC-20	0.30313
NC-21	0.3153
NC-22	0.3699
NC-23	0.33513
NC-24	0.34339
NC-25	0.44773
NC-26	0.37201
NC-27	0.37141
NC-28	0.43961
NC-29	0.32273
NC-30	0.42171
NC-31	0.30058
NC-32	0.46836
NC-33	0.74927
NC-34	0.70505
NC-35	0.62044
NC-36	0.88957
NC-37	0.43139
NC-38	0.9108
NC-39	0.73029
NC-40	0.76629
NC-41	0.6039
NC-42	0.72447
NC-43	0.57812
NC-44	0.43463
NC-45	0.73372
NC-46	0.56812
NC-47	0.51167
NC-48	0.51761
NC-49	0.49022
NC-50	0.34457
NC-51	0.43568
NC-52	0.95282
NC-53	0.46839
NC-54	0.73287
NC-55	0.68555
NC-56	0.71985
NC-57	0.52666
NC-58	0.60646
NC-59	0.57386
NC-60	0.57786
NC-61	0.39794
NC-62	0.36561
NC-63	0.30516
NC-64	0.32142
NC-65	0.30736
NC-66	0.30539
NC-67	0.39151
NC-68	0.40832
NC-69	0.4017
NC-70	0.28597
NC-71	0.3262
NC-72	0.31351
NC-73	0.3192
NC-74	0.3315
NC-75	0.33574
NC-76	0.31745
NC-77	0.30583
NC-78	0.29601
NC-79	0.28974
NC-80	0.29318
NC-81	0.46018
NC-82	0.29223
NC-83	0.32391
NC-84	0.31246
NC-85	0.45258
NC-86	0.3538
NC-87	0.44329
NC-88	0.44554
NC-89	0.37154
NC-90	0.34452
NC-91	0.40171
NC-92	0.34151
NC-93	0.34039
NC-94	0.46222
NC-95	0.34363
NC-96	0.54082
NC-97	0.41658
NC-98	0.35687
NC-99	0.41247
NC-100	0.4515
NC-101	0.42078
NC-102	0.33087
NC-103	0.32625
NC-104	0.31471
NC-105	0.39507
NC-106	0.53252
NC-107	0.32733
NC-108	0.31528
NC-109	0.38356
NC-110	0.41274
NC-111	0.30553
NC-112	0.41286
NC-113	0.41479
NC-114	0.33987
NC-115	0.32887
NC-116	0.32855
NC-117	0.40985
NC-118	0.33567
NC-119	0.33963
NC-120	0.28544
NC-121	0.33312
NC-122	0.33758
NC-123	0.29208
NC-124	0.32115
NC-125	0.96816
NC-126	0.32601
NC-127	0.2885
NC-128	0.31063
NC-129	0.30521
NC-130	0.318
NC-131	0.99783
NC-132	0.32796
NC-133	0.36389
NC-134	0.32152
NC-135	0.29061
NC-136	0.29984
NC-137	0.29691
NC-138	0.31903
NC-139	0.38669
NC-140	0.49516
NC-141	0.38814
NC-142	0.32067
NC-143	0.41553
NC-144	0.8147
NC-145	0.83969
NC-146	0.36665
NC-147	0.52486
NC-148	0.65744
NC-149	0.34489
NC-150	0.31125
NC-151	0.32759
NC-152	0.33894
NC-153	0.30157
NC-154	0.34483
NC-155	0.3841
NC-156	0.34992
NC-157	0.3192
NC-158	0.31329
NC-159	0.34886
NC-160	0.34226
NC-161	0.32894
NC-162	0.32465
NC-163	0.33038
NC-164	0.36442
NC-165	0.40626
NC-166	0.30744
NC-167	0.29993
NC-168	0.28943
NC-169	0.29901
NC-170	0.2892
NC-171	0.28428
NC-172	0.28618
NC-173	0.29693
NC-174	0.29272
NC-175	0.28656
NC-176	0.292
NC-177	0.3016
NC-178	0.28066
NC-179	0.29311
NC-180	0.30093
NC-181	0.29824
NC-182	0.29465
NC-183	0.29053
NC-184	0.30237
NC-185	0.29665
NC-186	0.34767
NC-187	0.31612
NC-188	0.28505
NC-189	0.29841
