# Supplementary material for: Identification of a 7‐microRNA signature in plasma as promising biomarker for nasopharyngeal carcinoma detection
Source: Cancer Med. 2019 Dec 19;9(3):1230–41. doi: 10.1002/cam4.2676 (PMC6997065; doi:10.1002/cam4.2676)
Supplement: Supplementary file 2 [file CAM4-9-1230-s002.xlsx]

## Sheet: Sheet1
Table S. DIANA-miRPath v3.0 analysis for the target genes of each candidate miRNAs identified from DIANA-TarBase v7.0 database to decipher the potential function of the above miRNAs.
KEGG pathway analysis															GO category analysis
let-7b-5p	P < 0.05	miR-17-5p	P < 0.05	miR-20a-5p	P < 0.05	miR-20b-5p	P < 0.05	miR-144-3p	P < 0.05	miR-205-5p	P < 0.05	miR-140-3p	P < 0.05		let-7b-5p	P < 0.05	miR-17-5p	P < 0.05	miR-20a-5p	P < 0.05	miR-20b-5p	P < 0.05	miR-144-3p	P < 0.05	miR-205-5p	P < 0.05	miR-140-3p	P < 0.05
Cell cycle	7.46461e-07	Prion diseases	8.04313e-17	Protein processing in endoplasmic reticulum	1.55438e-05	Prion diseases	3.21578e-27	Other types of O-glycan biosynthesis	0.000379881	Nucleotide excision repair	0.000196115	Lysine biosynthesis	0.035852		organelle	5.81086e-151	organelle	0	mitotic cell cycle	0	molecular_function	0	organelle	9.55524e-30	nucleoplasm	0	organelle	3.97477e-47
Viral carcinogenesis	1.32832e-05	Proteoglycans in cancer	1.88756e-08	Cell cycle	2.25271e-05	Prolactin signaling pathway	5.82737e-05	Viral carcinogenesis	0.00494244	Base excision repair	0.000926451				cellular nitrogen compound metabolic process	6.4194e-97	cellular nitrogen compound metabolic process	3.33067e-16	protein binding transcription factor activity	0	cellular protein modification process	0	cellular nitrogen compound metabolic process	2.83383e-16	gene expression	0	cellular nitrogen compound metabolic process	3.24063e-23
Oocyte meiosis	1.93867e-05	Hepatitis B	2.68984e-08	Hepatitis B	2.25271e-05	TGF-beta signaling pathway	0.000217576	Non-homologous end-joining	0.0432622	Cell cycle	0.00212156				biosynthetic process	3.47863e-57	biological_process	2.71275e-09	nucleic acid binding transcription factor activity	0	biosynthetic process	0	biological_process	2.71275e-09	viral process	0	gene expression	2.65826e-16
Lysine degradation	0.000120236	Pathways in cancer	4.83614e-07	Pathways in cancer	2.25271e-05	FoxO signaling pathway	0.000768937			Hepatitis B	0.00212156				gene expression	1.36159e-55	cellular_component	2.20846e-08	molecular_function	0	enzyme binding	0	response to stress	2.20846e-08	organelle	0	biosynthetic process	1.35262e-15
Hippo signaling pathway	0.000120236	Chronic myeloid leukemia	4.83614e-07	Circadian rhythm	4.26152e-05	Pancreatic cancer	0.00105488			Oocyte meiosis	0.00266014				ion binding	6.71461e-54	response to stress	2.20846e-08	cellular_component	0	cellular nitrogen compound metabolic process	0	cellular_component	2.20846e-08	symbiosis, encompassing mutualism through parasitism	0	viral process	2.19258e-13
Thyroid hormone signaling pathway	0.000654979	Glioma	1.35722e-06	Chronic myeloid leukemia	0.000310876	Bladder cancer	0.00140728			Glioma	0.00326236				cellular protein modification process	2.90397e-48	molecular_function	1.12634e-07	nucleoplasm	0	ion binding	0	molecular_function	1.12634e-07	response to stress	3.33067e-16	symbiosis, encompassing mutualism through parasitism	6.85553e-13
Hepatitis B	0.000654979	Viral carcinogenesis	1.96591e-06	FoxO signaling pathway	0.000453408	Hepatitis B	0.00195125			Proteasome	0.00507498				molecular_function	1.946e-42	biosynthetic process	1.7082e-07	cytosol	0	organelle	0	biosynthetic process	1.7082e-07	membrane organization	1.44329e-15	molecular_function	3.14763e-11
Proteoglycans in cancer	0.000665835	Colorectal cancer	5.00023e-06	Glioma	0.000644277	Viral carcinogenesis	0.00200335			Viral carcinogenesis	0.00507498				nucleoplasm	6.73565e-41	RNA binding	1.71115e-07	cellular protein modification process	0	cellular_component	1.06359e-13	RNA binding	1.71115e-07	cellular nitrogen compound metabolic process	4.66294e-15	enzyme binding	1.17501e-10
Glioma	0.000665835	Thyroid hormone signaling pathway	5.73115e-06	Prostate cancer	0.000644277	Focal adhesion	0.00237241			Thyroid cancer	0.00618079				protein complex	1.58158e-39	ion binding	3.58846e-07	response to stress	0	biological_process	1.12355e-13	ion binding	3.58846e-07	mitotic cell cycle	7.66054e-15	cellular protein modification process	1.17501e-10
Chronic myeloid leukemia	0.000675401	Bacterial invasion of epithelial cells	5.73115e-06	Proteoglycans in cancer	0.000744912	Steroid biosynthesis	0.00285858			DNA replication	0.0103901				small molecule metabolic process	5.08256e-39	cytosol	5.11313e-07	biological_process	0	nucleoplasm	3.25651e-12	enzyme binding	5.11313e-07	cytosol	2.54685e-13	ion binding	1.17501e-10
Sulfur relay system	0.00190902	Renal cell carcinoma	5.73115e-06	Bladder cancer	0.000805564	Chronic myeloid leukemia	0.00469141			RNA transport	0.0167381				cytosol	5.08256e-39	enzyme binding	5.11313e-07	catabolic process	0	cytosol	3.70415e-12	cytosol	5.11313e-07	protein complex	3.71037e-13	cytosol	5.56751e-10
Huntington's disease	0.00208396	Pancreatic cancer	5.73115e-06	mRNA surveillance pathway	0.000855591	p53 signaling pathway	0.0054649			Prostate cancer	0.0167381				RNA binding	1.6527e-34	protein complex	5.11313e-07	biosynthetic process	0	catabolic process	6.83631e-12	protein complex	5.11313e-07	catabolic process	2.1011e-12	nucleoplasm	2.29988e-09
RNA transport	0.00404779	Prolactin signaling pathway	5.7555e-06	Sphingolipid signaling pathway	0.00107244	Proteoglycans in cancer	0.00947367			Homologous recombination	0.017774				mitotic cell cycle	2.76377e-33	nucleoplasm	1.058e-06	gene expression	0	gene expression	6.16001e-09	nucleoplasm	1.058e-06	enzyme binding	2.33209e-10	mitotic cell cycle	4.77199e-09
Ribosome biogenesis in eukaryotes	0.00468017	Bladder cancer	5.7555e-06	TGF-beta signaling pathway	0.00107244	Shigellosis	0.0121881			Epstein-Barr virus infection	0.0239439				cellular_component	5.20579e-33	gene expression	4.48442e-06	viral process	0	protein complex	8.31499e-09	gene expression	4.48442e-06	small molecule metabolic process	2.33209e-10	RNA binding	4.77199e-09
Epstein-Barr virus infection	0.00468017	FoxO signaling pathway	7.86466e-06	mTOR signaling pathway	0.00299134	Pathways in cancer	0.0121881			Transcriptional misregulation in cancer	0.0239439				symbiosis, encompassing mutualism through parasitism	7.67837e-33	catabolic process	4.4918e-05	enzyme binding	0	neurotrophin TRK receptor signaling pathway	3.62953e-08	catabolic process	4.4918e-05	RNA binding	5.30544e-10	neurotrophin TRK receptor signaling pathway	4.77697e-09
Thyroid cancer	0.0086454	TGF-beta signaling pathway	2.64731e-05	Hippo signaling pathway	0.00342714	Colorectal cancer	0.0121881			Pancreatic cancer	0.0239439				viral process	3.89504e-32	viral process	4.53568e-05	cellular nitrogen compound metabolic process	0	mitotic cell cycle	1.09819e-07	viral process	4.53568e-05	biosynthetic process	3.95879e-09	catabolic process	4.77697e-09
FoxO signaling pathway	0.00924151	mRNA surveillance pathway	4.56788e-05	Hepatitis C	0.00342714	Renal cell carcinoma	0.0206486			Bladder cancer	0.0239439				catabolic process	2.88933e-29	symbiosis, encompassing mutualism through parasitism	5.30222e-05	ion binding	0	viral process	1.8556e-07	symbiosis, encompassing mutualism through parasitism	5.30222e-05	anaphase-promoting complex-dependent proteasomal ubiquitin-dependent protein catabolic process	6.92231e-09	small molecule metabolic process	7.30738e-08
Endocytosis	0.00924151	Prostate cancer	4.56788e-05	Renal cell carcinoma	0.00342714	Glioma	0.0225399			Estrogen signaling pathway	0.0242371				biological_process	5.49799e-29	protein binding transcription factor activity	8.38498e-05	organelle	0	enzyme regulator activity	2.16281e-07	protein binding transcription factor activity	8.38498e-05	biological_process	7.80028e-09	biological_process	1.43253e-07
Ubiquitin mediated proteolysis	0.0210315	Focal adhesion	5.95361e-05	Focal adhesion	0.00365135	mTOR signaling pathway	0.0259111			Shigellosis	0.0317567				enzyme binding	2.98986e-22	nucleobase-containing compound catabolic process	9.85441e-05	protein complex	0	nucleobase-containing compound catabolic process	2.32548e-07	nucleobase-containing compound catabolic process	9.85441e-05	cellular_component	1.09765e-08	cellular_component	1.92822e-07
Small cell lung cancer	0.0213414	Sphingolipid signaling pathway	7.00518e-05	MAPK signaling pathway	0.0044987	Regulation of actin cytoskeleton	0.0260646			Hippo signaling pathway	0.0384476				neurotrophin TRK receptor signaling pathway	4.04501e-21	Fc-epsilon receptor signaling pathway	0.000163772	symbiosis, encompassing mutualism through parasitism	0	cell death	2.44561e-07	Fc-epsilon receptor signaling pathway	0.000163772	cell death	1.38645e-08	protein binding transcription factor activity	5.28892e-07
Colorectal cancer	0.0251449	p53 signaling pathway	0.000125148	Wnt signaling pathway	0.00481207	Estrogen signaling pathway	0.0260646			Melanoma	0.0400832				macromolecular complex assembly	2.19357e-18	cell death	0.000277722	neurotrophin TRK receptor signaling pathway	0	protein binding transcription factor activity	2.70765e-07	cell death	0.000277722	positive regulation of ubiquitin-protein ligase activity involved in mitotic cell cycle	4.74458e-08	Fc-epsilon receptor signaling pathway	1.19317e-06
HIF-1 signaling pathway	0.0267807	mTOR signaling pathway	0.000165116	Colorectal cancer	0.0054598	Prostate cancer	0.0274062								membrane organization	2.37837e-17	immune system process	0.000514868	cell death	6.10623e-14	symbiosis, encompassing mutualism through parasitism	2.70765e-07	immune system process	0.000514868	cellular protein modification process	5.10341e-08	DNA metabolic process	2.55313e-06
p53 signaling pathway	0.0267807	Neurotrophin signaling pathway	0.000180118	Thyroid cancer	0.0054598	Sphingolipid signaling pathway	0.0355229								cellular component assembly	1.51504e-16	cellular protein modification process	0.000692952	nucleobase-containing compound catabolic process	8.1446e-13	response to stress	7.3051e-07	cellular protein modification process	0.000692952	regulation of ubiquitin-protein ligase activity involved in mitotic cell cycle	6.06114e-08	poly(A) RNA binding	5.52512e-06
Bacterial invasion of epithelial cells	0.0267807	Non-small cell lung cancer	0.000404901	Oocyte meiosis	0.00583817	Lysine degradation	0.0377008								DNA metabolic process	2.48619e-16	negative regulation of transcription, DNA-templated	0.000702192	Fc-epsilon receptor signaling pathway	8.89067e-13	cellular protein metabolic process	1.27799e-06	negative regulation of transcription, DNA-templated	0.000702192	molecular_function	7.42654e-08	protein complex	6.28312e-06
Bladder cancer	0.0267807	Melanoma	0.000697581	p53 signaling pathway	0.00587323	MAPK signaling pathway	0.0377008								poly(A) RNA binding	2.8362e-16	DNA metabolic process	0.00073829	RNA binding	1.73894e-12	nucleic acid binding transcription factor activity	2.73017e-06	DNA metabolic process	0.00073829	nucleobase-containing compound catabolic process	3.33373e-07	cellular protein metabolic process	6.78355e-06
Pyrimidine metabolism	0.0280854	Shigellosis	0.000754089	Small cell lung cancer	0.00630406	Phosphatidylinositol signaling system	0.0377008								response to stress	3.95891e-16	mitotic cell cycle	0.000773526	blood coagulation	4.38294e-10	membrane organization	3.68531e-06	mitotic cell cycle	0.000773526	cellular protein metabolic process	4.69734e-07	nucleobase-containing compound catabolic process	2.86967e-05
Protein processing in endoplasmic reticulum	0.030957	Small cell lung cancer	0.000754089	Acute myeloid leukemia	0.00649713										protein binding transcription factor activity	4.37652e-16	neurotrophin TRK receptor signaling pathway	0.000896869	transcription, DNA-templated	4.42285e-10	Fc-epsilon receptor signaling pathway	4.4516e-06	neurotrophin TRK receptor signaling pathway	0.000896869	G1/S transition of mitotic cell cycle	5.92684e-07	cellular component assembly	3.01607e-05
MAPK signaling pathway	0.0321724	Endometrial cancer	0.000987293	Lysine degradation	0.00658425										nucleobase-containing compound catabolic process	4.51629e-16	nucleic acid binding transcription factor activity	0.00140167	G2/M transition of mitotic cell cycle	5.71459e-10	blood coagulation	1.01369e-05	nucleic acid binding transcription factor activity	0.00140167	DNA metabolic process	1.35636e-06	response to stress	3.70857e-05
Prostate cancer	0.0321724	Signaling pathways regulating pluripotency of stem cells	0.00111024	Viral carcinogenesis	0.00658425										Fc-epsilon receptor signaling pathway	5.00326e-14	cytoskeletal protein binding	0.0016758	cellular component assembly	7.56363e-10	transcription, DNA-templated	1.5635e-05	cytoskeletal protein binding	0.0016758	neurotrophin TRK receptor signaling pathway	2.32528e-06	macromolecular complex assembly	0.000126726
TGF-beta signaling pathway	0.0325281	Regulation of actin cytoskeleton	0.00141407	Insulin signaling pathway	0.00674761										mitotic nuclear envelope disassembly	1.15253e-12	transcription, DNA-templated	0.00185945	DNA metabolic process	1.26306e-09	negative regulation of cell proliferation	2.20169e-05	transcription, DNA-templated	0.00185945	extracellular vesicular exosome	4.98135e-06	intrinsic apoptotic signaling pathway	0.000157267
Melanoma	0.0335916	Axon guidance	0.00179941	Adherens junction	0.00723132										cellular protein metabolic process	1.87491e-12	transcription factor binding	0.00221396	small molecule metabolic process	3.62068e-09	small molecule metabolic process	3.11402e-05	transcription factor binding	0.00221396	mRNA metabolic process	7.37498e-06	epidermal growth factor receptor signaling pathway	0.000157267
Adrenergic signaling in cardiomyocytes	0.0344316	Adrenergic signaling in cardiomyocytes	0.00203692	Pancreatic cancer	0.00729679										protein complex assembly	2.00728e-11	poly(A) RNA binding	0.00221396	enzyme regulator activity	7.38982e-09	RNA binding	3.83592e-05	poly(A) RNA binding	0.00221396	negative regulation of ubiquitin-protein ligase activity involved in mitotic cell cycle	7.37498e-06	nucleobase-containing small molecule metabolic process	0.000194895
AMPK signaling pathway	0.0424222	Hippo signaling pathway	0.00207337	Melanoma	0.00735672										TRIF-dependent toll-like receptor signaling pathway	1.1469e-10	response to unfolded protein	0.00243405	macromolecular complex assembly	1.58079e-08	cell cycle arrest	3.86984e-05	response to unfolded protein	0.00243405	immune system process	7.82698e-06	toll-like receptor 10 signaling pathway	0.000501208
Central carbon metabolism in cancer	0.0427392	Estrogen signaling pathway	0.00262022	Axon guidance	0.00851106										post-translational protein modification	1.6128e-10	small molecule metabolic process	0.00625567	cellular protein metabolic process	2.68762e-08	stress-activated MAPK cascade	4.01336e-05	small molecule metabolic process	0.00625567	ion binding	7.82698e-06	toll-like receptor TLR1:TLR2 signaling pathway	0.000770942
		Hepatitis C	0.00321579	Steroid biosynthesis	0.0107078										cell death	8.55401e-10	core promoter binding	0.00637511	microtubule organizing center	2.88665e-08	small conjugating protein binding	5.95384e-05	intrinsic apoptotic signaling pathway	0.00637511	poly(A) RNA binding	7.82698e-06	toll-like receptor TLR6:TLR2 signaling pathway	0.000770942
		Thyroid cancer	0.00321579	Endocytosis	0.0119352										MyD88-independent toll-like receptor signaling pathway	1.31643e-09	intrinsic apoptotic signaling pathway	0.00637511	membrane organization	1.15099e-07	transforming growth factor beta receptor signaling pathway	9.9022e-05	core promoter binding	0.00637511	negative regulation of apoptotic process	1.56356e-05	micro-ribonucleoprotein complex	0.000883012
		PI3K-Akt signaling pathway	0.00530859	Non-small cell lung cancer	0.015732										epidermal growth factor receptor signaling pathway	1.53123e-09	mRNA catabolic process	0.0150019	cell cycle	1.19537e-07	Fc-gamma receptor signaling pathway involved in phagocytosis	0.000132396	mRNA catabolic process	0.0150019	regulation of cellular amino acid metabolic process	2.16349e-05	toll-like receptor 5 signaling pathway	0.00114535
		Long-term depression	0.00679721	PI3K-Akt signaling pathway	0.0165944										regulation of glucose transport	2.0086e-09	macromolecular complex assembly	0.0150019	Fc-gamma receptor signaling pathway involved in phagocytosis	1.30848e-07	nucleocytoplasmic transport	0.000195756	macromolecular complex assembly	0.0150019	macromolecular complex assembly	2.1654e-05	glycosaminoglycan metabolic process	0.00120169
		Wnt signaling pathway	0.00933378	Regulation of actin cytoskeleton	0.0173908										water-soluble vitamin metabolic process	2.37628e-09	micro-ribonucleoprotein complex	0.0153442	cytoskeletal protein binding	1.42662e-07	cellular component assembly	0.000211154	micro-ribonucleoprotein complex	0.0153442	cellular component assembly	2.30146e-05	TRIF-dependent toll-like receptor signaling pathway	0.00128937
		Choline metabolism in cancer	0.00972988	RNA degradation	0.019743										toll-like receptor 3 signaling pathway	2.73636e-09	chromatin organization	0.0159643	activation of signaling protein activity involved in unfolded protein response	7.52835e-07	toll-like receptor 10 signaling pathway	0.000212333	chromatin organization	0.0159643	Fc-epsilon receptor signaling pathway	2.4625e-05	negative regulation of translation involved in gene silencing by miRNA	0.00130422
		Adherens junction	0.0101305	Neurotrophin signaling pathway	0.0245587										vitamin metabolic process	3.56164e-09	mRNA metabolic process	0.01731	epidermal growth factor receptor signaling pathway	7.52835e-07	cytoskeletal protein binding	0.000216962	mRNA metabolic process	0.01731	G2/M transition of mitotic cell cycle	4.12557e-05	blood coagulation	0.00130422
		Acute myeloid leukemia	0.0101305	DNA replication	0.0253974										mRNA metabolic process	5.39059e-09	extrinsic apoptotic signaling pathway in absence of ligand	0.0174786	small conjugating protein binding	1.07832e-06	toll-like receptor TLR1:TLR2 signaling pathway	0.000366131	extrinsic apoptotic signaling pathway in absence of ligand	0.0174786	cell cycle	4.9815e-05	positive regulation of protein insertion into mitochondrial membrane involved in apoptotic signaling pathway	0.00187397
		RNA degradation	0.0131384	Long-term depression	0.0253974										RNA metabolic process	5.84763e-09	phosphatidylinositol-mediated signaling	0.0201473	positive regulation of protein insertion into mitochondrial membrane involved in apoptotic signaling pathway	1.17296e-06	toll-like receptor TLR6:TLR2 signaling pathway	0.000366131	phosphatidylinositol-mediated signaling	0.0201473	RNA metabolic process	6.01159e-05	toll-like receptor 9 signaling pathway	0.00187397
		MAPK signaling pathway	0.014754	Signaling pathways regulating pluripotency of stem cells	0.0260629										transcription initiation from RNA polymerase II promoter	8.78645e-09	positive regulation of transcription, DNA-templated	0.0211085	transcription initiation from RNA polymerase II promoter	1.98935e-06	G2/M transition of mitotic cell cycle	0.000603226	positive regulation of transcription, DNA-templated	0.0211085	fibroblast growth factor receptor signaling pathway	7.45204e-05	fibroblast growth factor receptor signaling pathway	0.00187397
		Insulin signaling pathway	0.0157068	Adrenergic signaling in cardiomyocytes	0.0272613										hexose transport	2.70879e-08	fibroblast growth factor receptor signaling pathway	0.0223648	innate immune response	6.51761e-06	protein complex assembly	0.000603226	positive regulation of protein insertion into mitochondrial membrane involved in apoptotic signaling pathway	0.0223648	cell motility	0.000233141	MyD88-independent toll-like receptor signaling pathway	0.00245123
		Cell cycle	0.0197669	Ubiquitin mediated proteolysis	0.0287012										generation of precursor metabolites and energy	5.36872e-08	innate immune response	0.0223648	protein complex assembly	7.44046e-06	toll-like receptor 5 signaling pathway	0.000603226	fibroblast growth factor receptor signaling pathway	0.0223648	mitotic nuclear envelope disassembly	0.000278923	mitotic nuclear envelope disassembly	0.00269983
		Transcriptional misregulation in cancer	0.020533	AMPK signaling pathway	0.0314246										transforming growth factor beta receptor signaling pathway	7.77903e-08	positive regulation of protein insertion into mitochondrial membrane involved in apoptotic signaling pathway	0.0223648	intrinsic apoptotic signaling pathway	9.09704e-06	G1/S transition of mitotic cell cycle	0.00067209	innate immune response	0.0223648	apoptotic process	0.000357253	nucleic acid binding transcription factor activity	0.00304309
		Platelet activation	0.0384863	RNA transport	0.0377835										intrinsic apoptotic signaling pathway	2.08201e-07	cellular component assembly	0.0228125	mRNA metabolic process	1.07585e-05	activation of signaling protein activity involved in unfolded protein response	0.000701532	cellular component assembly	0.0228125	DNA damage response, signal transduction by p53 class mediator resulting in cell cycle arrest	0.000374949	membrane organization	0.00365395
		Salmonella infection	0.0396001	ErbB signaling pathway	0.0471678										toll-like receptor 4 signaling pathway	3.49984e-07	double-stranded RNA binding	0.0236094	G1/S transition of mitotic cell cycle	1.28483e-05	TRIF-dependent toll-like receptor signaling pathway	0.000701532	double-stranded RNA binding	0.0236094	cellular response to hypoxia	0.000384116	toll-like receptor 2 signaling pathway	0.00419699
		Pantothenate and CoA biosynthesis	0.0398934	Prolactin signaling pathway	0.0471678										toll-like receptor TLR1:TLR2 signaling pathway	5.56202e-07	epidermal growth factor receptor signaling pathway	0.0236094	fibroblast growth factor receptor signaling pathway	1.28483e-05	macromolecular complex assembly	0.000754198	epidermal growth factor receptor signaling pathway	0.0236094	transcription initiation from RNA polymerase II promoter	0.000498194	stress-activated MAPK cascade	0.00473014
		Ubiquitin mediated proteolysis	0.0398934	Long-term potentiation	0.0478283										toll-like receptor TLR6:TLR2 signaling pathway	5.56202e-07	protein complex assembly	0.0242406	mRNA processing	1.62142e-05	toll-like receptor 9 signaling pathway	0.00123342	protein complex assembly	0.0242406	epidermal growth factor receptor signaling pathway	0.000498194	toll-like receptor 3 signaling pathway	0.00520607
		AMPK signaling pathway	0.0398934												fibroblast growth factor receptor signaling pathway	1.09137e-06	positive regulation of nuclear-transcribed mRNA catabolic process, deadenylation-dependent decay	0.0258016	immune system process	1.73179e-05	cellular component movement	0.00125439	positive regulation of nuclear-transcribed mRNA catabolic process, deadenylation-dependent decay	0.0258016	telomere maintenance via semi-conservative replication	0.000599383	activin receptor activity, type II	0.00534069
		TNF signaling pathway	0.04272												toll-like receptor 10 signaling pathway	1.35246e-06	establishment of integrated proviral latency	0.0270941	termination of RNA polymerase II transcription	2.22964e-05	MyD88-independent toll-like receptor signaling pathway	0.00169785	establishment of integrated proviral latency	0.0270941	transcription-coupled nucleotide-excision repair	0.000803649	phosphatidylinositol-mediated signaling	0.00534069
		HTLV-I infection	0.0443108												nuclear-transcribed mRNA catabolic process, deadenylation-dependent decay	1.49625e-06	cell cycle	0.0285455	nucleocytoplasmic transport	2.22964e-05	kinase activity	0.00169785	positive regulation of translational initiation	0.0285455	DNA repair	0.00127363	protein complex assembly	0.00624356
		ErbB signaling pathway	0.0450157												tRNA metabolic process	2.05245e-06	positive regulation of translational initiation	0.0285455	apoptotic signaling pathway	2.22964e-05	protein N-linked glycosylation via asparagine	0.00261285	cell cycle	0.0285455	protein complex assembly	0.00127363	viral life cycle	0.00741231
		Lysine degradation	0.0453386												toll-like receptor signaling pathway	2.32673e-06	signal transduction	0.031866	transforming growth factor beta receptor signaling pathway	4.21654e-05	ubiquitin protein ligase binding	0.002644	apoptotic process involved in embryonic digit morphogenesis	0.0318661	nucleotide-excision repair, DNA damage removal	0.00174233	nucleocytoplasmic transport	0.00908507
		Apoptosis	0.0453386												G1/S transition of mitotic cell cycle	3.50593e-06	apoptotic process involved in embryonic digit morphogenesis	0.031866	cell cycle arrest	5.94863e-05	ubiquitin-specific protease activity	0.00316464	signal transduction	0.0318661	damaged DNA binding	0.00201319	G1/S transition of mitotic cell cycle	0.00951924
															nucleic acid binding transcription factor activity	4.60797e-06	estrogen receptor binding	0.0336717	RNA metabolic process	9.5463e-05	fibroblast growth factor receptor signaling pathway	0.00325088	estrogen receptor binding	0.0336717	viral life cycle	0.00225853	cell death	0.00951924
															protein N-linked glycosylation via asparagine	4.83758e-06	PML body	0.0343153	insulin receptor signaling pathway	0.000105743	toll-like receptor 2 signaling pathway	0.00334732	PML body	0.0343153	protein polyubiquitination	0.00235584	microtubule organizing center	0.0096575
															toll-like receptor 5 signaling pathway	8.76309e-06	vacuole	0.0381869	platelet activation	0.000135025	epidermal growth factor receptor signaling pathway	0.00412012	vacuole	0.0381868	protein targeting	0.00265426	transcription corepressor activity	0.0112709
															G2/M transition of mitotic cell cycle	1.06099e-05	RISC complex	0.0385625	protein ubiquitination	0.000136139	toll-like receptor 3 signaling pathway	0.00443219	RISC complex	0.0385625	translation factor activity, nucleic acid binding	0.00265426	mRNA metabolic process	0.0130807
															blood coagulation	1.20959e-05	RNA metabolic process	0.03989	post-translational protein modification	0.000252359	protein ubiquitination	0.00587597	RNA metabolic process	0.03989	blood coagulation	0.00281912	translation factor activity, nucleic acid binding	0.0131591
															Fc-gamma receptor signaling pathway involved in phagocytosis	1.41918e-05	receptor activator activity	0.0409495	poly(A) RNA binding	0.000252359	platelet activation	0.00612967	receptor activator activity	0.0409495	positive regulation of protein insertion into mitochondrial membrane involved in apoptotic signaling pathway	0.00330918	immune system process	0.0131829
															mRNA processing	1.79955e-05	somatic stem cell maintenance	0.0409495	toll-like receptor 9 signaling pathway	0.000308383	post-translational protein modification	0.0061769	somatic stem cell maintenance	0.0409495	telomere maintenance via recombination	0.00400375	cytoskeletal protein binding	0.0146892
															nucleobase-containing small molecule metabolic process	1.93097e-05	positive regulation of nuclear-transcribed mRNA poly(A) tail shortening	0.0409672	mRNA 3'-end processing	0.000326084	JAK-STAT cascade involved in growth hormone signaling pathway	0.00783772	positive regulation of nuclear-transcribed mRNA poly(A) tail shortening	0.0409672	DNA strand elongation involved in DNA replication	0.00400375	DNA replication-dependent nucleosome assembly	0.0158713
															positive regulation of protein insertion into mitochondrial membrane involved in apoptotic signaling pathway	2.26592e-05	cell cycle arrest	0.0431508	vacuole	0.000337717	intracellular transport of virus	0.00850944	cell cycle arrest	0.0431508	protein binding transcription factor activity	0.00406157	Notch signaling pathway	0.0161324
															cell cycle	2.4526e-05	transcription initiation from RNA polymerase II promoter	0.0494766	phosphatidylinositol-mediated signaling	0.000346016	microtubule organizing center	0.00970257	transcription initiation from RNA polymerase II promoter	0.0494766	response to mineralocorticoid	0.00457537	toll-like receptor 4 signaling pathway	0.0187104
															regulation of transcription involved in G1/S transition of mitotic cell cycle	2.65486e-05			nuclear-transcribed mRNA catabolic process, deadenylation-dependent decay	0.000378077	poly(A) RNA binding	0.0098427			TRIF-dependent toll-like receptor signaling pathway	0.0063939	purine nucleobase metabolic process	0.0191053
															ribonucleoprotein complex assembly	2.77222e-05			endoplasmic reticulum unfolded protein response	0.000442257	SMAD binding	0.011715			nucleotide-excision repair	0.00850564	RNA metabolic process	0.0194534
															toll-like receptor 9 signaling pathway	2.92174e-05			transcription from RNA polymerase II promoter	0.000523918	DNA metabolic process	0.0120769			double-strand break repair	0.00885992	regulation of glucose transport	0.0201583
															cellular metabolic process	2.96901e-05			TRIF-dependent toll-like receptor signaling pathway	0.000655359	anatomical structure morphogenesis	0.0132274			mitochondrion	0.00913162	MyD88-dependent toll-like receptor signaling pathway	0.0221146
															platelet activation	2.96901e-05			toll-like receptor 10 signaling pathway	0.000658878	cytoskeleton organization	0.0134909			MyD88-independent toll-like receptor signaling pathway	0.0102569	cytoskeleton organization	0.0224875
															ligase activity	3.61872e-05			RNA splicing	0.000783394	clathrin-coated vesicle	0.0134909			base-excision repair	0.0102569	protein targeting	0.0227717
															toll-like receptor 2 signaling pathway	3.64954e-05			nuclear-transcribed mRNA poly(A) tail shortening	0.000818775	protein K48-linked deubiquitination	0.0134909			PML body	0.0102569	spindle midzone assembly involved in mitosis	0.0244372
															phosphatidylinositol-mediated signaling	4.24284e-05			stress-activated MAPK cascade	0.000974761	in utero embryonic development	0.0138885			negative regulation of intrinsic apoptotic signaling pathway	0.0102569	transcription initiation from RNA polymerase II promoter	0.027989
															anaphase-promoting complex-dependent proteasomal ubiquitin-dependent protein catabolic process	5.35647e-05			negative regulation of transcription from RNA polymerase II promoter	0.00121794	negative regulation of transforming growth factor beta receptor signaling pathway	0.0173374			cellular component disassembly involved in execution phase of apoptosis	0.0103211	regulation of endocytosis	0.0298297
															glycosaminoglycan metabolic process	6.13016e-05			in utero embryonic development	0.00121794	JAK-STAT cascade	0.0186782			regulation of cyclin-dependent protein serine/threonine kinase activity	0.0111563	purine ribonucleoside monophosphate biosynthetic process	0.0298403
															transcription coactivator activity	6.13016e-05			toll-like receptor TLR1:TLR2 signaling pathway	0.00121794	mitotic nuclear envelope disassembly	0.020373			mitochondrion organization	0.0111563	transcription cofactor activity	0.0298403
															carbohydrate metabolic process	6.80126e-05			toll-like receptor TLR6:TLR2 signaling pathway	0.00121794	androgen receptor binding	0.0207422			regulation of cell cycle	0.0111563	nuclear pore	0.030675
															stress-activated MAPK cascade	7.24125e-05			toll-like receptor signaling pathway	0.00141692	toll-like receptor 4 signaling pathway	0.0222423			Ras protein signal transduction	0.0120689	hexose transport	0.0346692
															cytoskeletal protein binding	7.24125e-05			transcription factor binding	0.00146224	intrinsic apoptotic signaling pathway	0.022975			antigen processing and presentation of exogenous peptide antigen via MHC class I, TAP-dependent	0.0122891	G2/M transition of mitotic cell cycle	0.0346692
															nucleobase-containing small molecule interconversion	9.02217e-05			toll-like receptor 3 signaling pathway	0.00180054	activation of MAPKK activity	0.0270405			DNA recombinase assembly	0.0130944	nuclear localization sequence binding	0.036107
															RNA splicing	9.06657e-05			cell junction organization	0.00184281	mRNA polyadenylation	0.0270405			identical protein binding	0.0160264	homeostatic process	0.0362618
															nucleotidyltransferase activity	9.37322e-05			MyD88-independent toll-like receptor signaling pathway	0.00189265	MyD88-dependent toll-like receptor signaling pathway	0.0277336			cellular response to glucose starvation	0.016702	RS domain binding	0.0407992
															sulfur compound metabolic process	0.000101803			inositol phosphate metabolic process	0.00198749	negative regulation of transcription, DNA-templated	0.0287614			antigen processing and presentation of exogenous peptide antigen via MHC class I	0.0167458	toll-like receptor signaling pathway	0.0445686
															glucose metabolic process	0.000147353			JAK-STAT cascade involved in growth hormone signaling pathway	0.00198749	apoptotic signaling pathway	0.02929			toll-like receptor 3 signaling pathway	0.016763
															insulin receptor signaling pathway	0.000155658			protein polyubiquitination	0.00201231	negative regulation of transcription from RNA polymerase II promoter	0.0297908			intrinsic apoptotic signaling pathway	0.0197716
															respiratory electron transport chain	0.000215157			toll-like receptor 5 signaling pathway	0.00208114	hexose transport	0.0318436			ribosome disassembly	0.0211159
															nuclear-transcribed mRNA poly(A) tail shortening	0.000256169			protein N-linked glycosylation via asparagine	0.00362125	mRNA metabolic process	0.0318436			proteasome regulatory particle	0.0216929
															regulation of ubiquitin-protein ligase activity involved in mitotic cell cycle	0.000320152			type I interferon signaling pathway	0.00362125	nuclear envelope organization	0.0348851			response to hydrogen peroxide	0.0220241
															in utero embryonic development	0.00042269			cell projection	0.00378396	platelet degranulation	0.0407255			cell proliferation	0.0222932
															cellular component disassembly involved in execution phase of apoptosis	0.000442258			toll-like receptor 2 signaling pathway	0.00448053	vesicle-mediated transport	0.0407255			enzyme regulator activity	0.022561
															cell cycle arrest	0.00068838			cytoskeleton organization	0.00620738	endoplasmic reticulum unfolded protein response	0.0407255			protein complex scaffold	0.0242854
															transcription from RNA polymerase II promoter	0.000717027			transcription corepressor activity	0.00726747	nuclear membrane	0.0415762			positive regulation of viral transcription	0.0242854
															transcription, DNA-templated	0.000717027			DNA strand elongation involved in DNA replication	0.00729285	post-Golgi vesicle-mediated transport	0.0419318			regulation of transcription from RNA polymerase II promoter in response to hypoxia	0.0242854
															enzyme regulator activity	0.000717323			cellular response to hypoxia	0.00729285	phosphatidylinositol biosynthetic process	0.0440162			toll-like receptor 10 signaling pathway	0.0254509
															cofactor metabolic process	0.00087836			extracellular matrix disassembly	0.00771797	signal transduction	0.0440924			structural molecule activity	0.0257413
															mRNA splicing, via spliceosome	0.000933307			cell proliferation	0.0079311	autophagic vacuole	0.0450229			innate immune response	0.0257413
															glucose transport	0.00102414			mitotic nuclear envelope disassembly	0.008359	NLS-bearing protein import into nucleus	0.046568			cellular response to zinc ion	0.0257413
															immune system process	0.00102414			chromatin organization	0.0088352	regulation of transcription from RNA polymerase II promoter in response to hypoxia	0.046568			translational initiation	0.0258127
															ATPase activity	0.00113408			regulation of cell cycle	0.00889602	regulation of cell motility	0.046568			chromatin	0.0285985
															microtubule organizing center	0.00117665			ubiquitin protein ligase binding	0.0103043	transcription initiation from RNA polymerase II promoter	0.0490953			cellular component movement	0.0285985
															innate immune response	0.00122747			positive regulation of viral transcription	0.0111079	protein binding, bridging	0.0490953			leukocyte migration	0.0285985
															platelet degranulation	0.00125775			negative regulation of transforming growth factor beta receptor signaling pathway	0.011376	cellular component disassembly involved in execution phase of apoptosis	0.0491539			toll-like receptor TLR1:TLR2 signaling pathway	0.0305703
															post-Golgi vesicle-mediated transport	0.00145649			antigen processing and presentation of exogenous peptide antigen via MHC class II	0.0115968	ubiquitin thiolesterase activity	0.0492172			toll-like receptor TLR6:TLR2 signaling pathway	0.0305703
															DNA strand elongation involved in DNA replication	0.0017476			mRNA splicing, via spliceosome	0.0117722	protein autophosphorylation	0.04959			transcription elongation from RNA polymerase II promoter	0.0318054
															MyD88-dependent toll-like receptor signaling pathway	0.00182871			axon guidance	0.0131602					regulation of protein stability	0.035082
															transcription factor binding	0.00310272			regulation of transcription from RNA polymerase II promoter in response to hypoxia	0.0133727					negative regulation of mitochondrial depolarization	0.0351699
															nuclear pore	0.00324012			endosome	0.0151987					toll-like receptor 5 signaling pathway	0.0378938
															chromatin organization	0.00337573			activation of MAPKK activity	0.0155491					SRP-dependent cotranslational protein targeting to membrane	0.0402062
															positive regulation of interferon-beta production	0.00347359			generation of precursor metabolites and energy	0.0156558					toll-like receptor 4 signaling pathway	0.0402062
															positive regulation of ubiquitin-protein ligase activity involved in mitotic cell cycle	0.00353334			hexose transport	0.016321					activation of signaling protein activity involved in unfolded protein response	0.0405814
															COPII vesicle coating	0.00428664			toll-like receptor 4 signaling pathway	0.016461					nucleotide-excision repair, DNA gap filling	0.0414165
															cellular component movement	0.0042962			regulation of transcription involved in G1/S transition of mitotic cell cycle	0.0184885					negative regulation of vitamin D biosynthetic process	0.0414165
															cellular lipid metabolic process	0.0043724			ubiquitin-protein transferase activity	0.0203545					Fc-gamma receptor signaling pathway involved in phagocytosis	0.0414165
															mRNA transport	0.0043724			ligase activity	0.0219159					positive regulation of DNA replication	0.0424917
															positive regulation of type I interferon production	0.00466772			regulation of circadian rhythm	0.0228719					release of cytochrome c from mitochondria	0.0426308
															keratan sulfate metabolic process	0.00740441			kinase activity	0.022967
															SMAD binding	0.0074301			regulation of RNA biosynthetic process	0.022967
															nucleocytoplasmic transporter activity	0.00764221			protein maturation	0.0230923
															cellular response to hypoxia	0.00990836			small GTPase binding	0.0278558
															chromatin remodeling	0.0101638			DNA damage response, signal transduction by p53 class mediator resulting in cell cycle arrest	0.0280523
															transcription elongation from RNA polymerase III promoter	0.0102156			regulation of ubiquitin-protein ligase activity involved in mitotic cell cycle	0.0293535
															nitric oxide metabolic process	0.010288			cytokine-mediated signaling pathway	0.0295958
															apoptotic signaling pathway	0.0108056			regulation of glucose transport	0.0307466
															protein ubiquitination	0.0118896			cellular component movement	0.031448
															glycerophospholipid biosynthetic process	0.0120399			cellular component disassembly involved in execution phase of apoptosis	0.0318852
															cellular amino acid metabolic process	0.0128799			microtubule cytoskeleton	0.0356835
															protein polyubiquitination	0.0141303			PML body	0.0356835
															regulation of transcription from RNA polymerase II promoter in response to hypoxia	0.0147316			nucleotide-binding domain, leucine rich repeat containing receptor signaling pathway	0.0359956
															extracellular matrix disassembly	0.0155478			transcription coactivator activity	0.0383655
															regulation of defense response to virus by virus	0.0172796			protein ubiquitination involved in ubiquitin-dependent protein catabolic process	0.0383655
															JAK-STAT cascade involved in growth hormone signaling pathway	0.0172796			peptidyl-threonine phosphorylation	0.0407016
															positive regulation of viral transcription	0.0172796			nitric oxide metabolic process	0.0438791
															transcription elongation from RNA polymerase II promoter	0.0182422			placenta blood vessel development	0.0438791
															protein targeting	0.0204503			ubiquitin-specific protease activity	0.045292
															phospholipid metabolic process	0.0232307			protein import into nucleus	0.0495585
															positive regulation of interferon-alpha production	0.0237865			Cul3-RING ubiquitin ligase complex	0.0495585
															negative regulation of translation involved in gene silencing by miRNA	0.0237865
															termination of RNA polymerase III transcription	0.024224
															vesicle-mediated transport	0.0259167
															cell junction organization	0.0259428
															histone methyltransferase complex	0.0304784
															negative regulation of cell cycle	0.0306166
															inactivation of MAPK activity	0.0313547
															RNA processing	0.0337016
															cytoskeleton organization	0.0346916
															cytoplasmic stress granule	0.0355438
															nuclear pore nuclear basket	0.0373995
															nucleocytoplasmic transport	0.0384589
															translation factor activity, nucleic acid binding	0.0400575
															histone H3-K4 methylation	0.0417822
															base-excision repair	0.0430389
															helicase activity	0.0480118
															mRNA 5'-UTR binding	0.0480213
